# Supplementary material for: Acoustic Wave Sensor Detection of an Ovarian Cancer Biomarker with Antifouling Surface Chemistry
Source: Sensors (Basel). 2024 Dec 10;24(24):7884. doi: 10.3390/s24247884 (PMC11678973; doi:10.3390/s24247884)
Supplement: Supplementary file 1 [file sensors-24-07884-s001.zip]

Archive with 1 entries (1 files):
- sensors-3304728-supplementary.pdf
